# Supplementary material for: Generation of an Adequate Perfusion Network within Dense Collagen Hydrogels Using Thermoplastic Polymers as Sacrificial Matrix to Promote Cell Viability
Source: Bioengineering (Basel). 2022 Jul 14;9(7):313. doi: 10.3390/bioengineering9070313 (PMC9311520; doi:10.3390/bioengineering9070313)
Supplement: Supplementary file 1 [file bioengineering-09-00313-s001.zip]

Archive with 1 entries (1 files):
- bioengineering-1805090-supplementary.pdf
